# Supplementary material for: Do Dietary Supplements Affect Inflammation, Oxidative Stress, and Antioxidant Status in Adults with Hypothyroidism or Hashimoto’s Disease?—A Systematic Review of Controlled Trials
Source: Antioxidants (Basel). 2023 Sep 24;12(10):1798. doi: 10.3390/antiox12101798 (PMC10604871; doi:10.3390/antiox12101798)
Supplement: Supplementary file 1 [file antioxidants-12-01798-s001.zip]

Archive with 1 entries (1 files):
- antioxidants-2611413-supplementary.pdf
